# Supplementary material for: Human and economic impacts of natural disasters: can we trust the global data?
Source: Sci Data. 2022 Sep 16;9:572. doi: 10.1038/s41597-022-01667-x (PMC9481555; doi:10.1038/s41597-022-01667-x)
Supplement: Supplementary file 4 — Consideration of missing data in pivotal empirical studies utilising the Emergency Events Database (EM-DAT) [file 41597_2022_1667_MOESM4_ESM.xlsx]

## Sheet: Table 3
Table 3. Consideration of missing data in pivotal empirical studies utilising the Emergency Events Database (EM-DAT).
	Article ID+	Source	Citated by*	Overview	Use of EM-DAT data	Consideration of missing data	Methological approach to missing data
1	Brooks, Adger and Kelly, 200519	Global Environmental Change	2558	Identifies national level indicators of vulnerability and adaptive capacity to climate hazards.	Utilises data on the number of deaths and number of people affected from climate-related disasters between 1970 and 2000.	** Incomplete data on economic damages was specified as a constraint in the authors choice of risk index. Missing data was also specified as a limitation in reducing the number of observations which could be used in the analysis.	Only risk indices which had a high data coverage were selected. Remaining missing data were imputed with zero values.
2	Lesk, Rowhani and Ramankutty, 201632	Nature	1914	Quantifies the effect of droughts, floods and extreme temperature events on global-scale cereal production between 1964 and 2007.	Analyses EM-DAT data on the global occurrence of droughts, floods and extreme temperature disasters between 1964 and 2007.	No mention.	None.
3	Dilley et al., 200520	The World Bank	1603	Assesses the relative risk of natural hazards across geographic regions and income-group classifications.	Mortality and economic losses for each hazard type between 1981 and 2000 were acquired from EM-DAT.	Reporting inaccuracies and missing data on mortality and economic losses were stated as a limitation in the precision of loss rate calculations.	Loss rates were calculated as aggregate indexes over all disaster events occurring between 1981 and 2000.
4	Kahn, 200534	The Review of Economics and Statistics	1534	Explores the impact of geography, institutional context and income in the mortality impact of disasters attributed to natural hazards.	Utilises EM-DAT data on mortality estimates for disasters attributed to natural hazards between 1980 and 2002.	No mention.	None.
5	Noy, 200935	Journal of Development Economics	1306	Estimates the macroeconomic cost of disasters attributed to natural hazards in terms of forgone production and identifies potential determinants.	Disaster severity was estimated utilising data on total deaths, the number of people affected and direct damages due to disasters attributed to natural hazards between 1970 and 2003. Magnitude was estimated using data on wind-speed and Richter scale.	Authors specified the number of disaster events with complete data. Data availability was specified as a limitation, but only for data acquired from the World Development Indicators (WDI) database.	None.
6	Alcántara-Ayla, 200236	Geomorphology	1012	Explores the role of geomorphology in the prevention of disasters attributed to natural hazards in developing countries.	Data on disaster occurrences, the number of deaths, number of people affected and direct damages were acquired per continent between 1990 and 1999.	No mention.	None.
7	Toya and Skidmore, 200737	Economics Letters	948	Examines the relationship between countries’ level of development and the human and economic impacts of disasters attributed to natural hazards.	Utilises data on total deaths and the direct economic losses from disasters attributed to natural hazards between 1960 and 2003.	No mention.	None.
8	Jonkman, 200538	Natural Hazards	853	Investigates the regional mortality impacts of different types of floods globally.	Acquires data on disaster identifiers, the number of deaths and the number of people affected by floods between 1975 and 2002.	Authors specified the number of observed observations for each variable of interest. A lack of complete data was also given as a limitation.	Analysis was restricted to coastal flood events only, due to having more complete data availability.
9	Strömberg, 200739	Journal of Economic Perspectives	700	Comprehensively reviews disaster events attributed to natural hazards and examines the effect of economic development, governance, and humanitarian aid.	Data were acquired from EM-DAT on the occurrence of disasters attributed to natural hazards, the number of deaths and the number of people affected between 1980 and 2004.	Data completeness was specified as a limitation. However, authors argued that data reporting had improved with time and that EM-DAT was the most comprehensive database available.	None.
10	Kovács and Spens, 200940	International Journal of Physical Distribution and Logistics Management	657	Identifies challenges affecting humanitarian logistics in response to disasters attributed to natural hazards in Ghana.	Utilises data on disaster occurrence and magnitude.	No mention.	None.
11	Barredo, 200721	Natural Hazards	604	Defines and maps major flood events in Europe between 1950 and 2005.	The occurrence of flood events between 1950 - 2005, geo-spatial data, the number of deaths and direct damages were acquired from EM-DAT.	Data availability was specified as a limitation of data on disaster magnitude and geo-spatial location in both the introduction and discussion.	Only major flood events were utilised, as data on these events were assumed to be most complete. In addition, data were supplemented from multiple data sources.
12	Barredo, 200941	Natural Hazards and Earth System Sciences	595	Quantifies the normalised economic losses of major flood events in Europe between 1960 and 2006.	Direct economic losses due to flood events between 1960 and 2006 were acquired from EM-DAT.	Data completeness was specified as a limitation in the discussion.	Only major flood events were considered as data on these events were assumed to be most complete.
13	Nadim et al., 200642	Landslides	517	Develops a regional-level hazard model to estimate the probability of landslide and avalanche occurrence.	Utilises data on the number of deaths from landslides between 1980 and 2000.	No mention.	None.
14	Kellenberg and Mobarak, 200843	Journal of Urban Economics	485	Examines non-linearities in the relationship between damages due to disasters attributed to natural hazards and a country’s economic development.	Acquires data on the occurrence of disasters attributed to natural hazards between 1975 and 2002, the number of deaths and the number of people.	No mention.	None.
15	Yang, 200823	The B.E. Journal of Economic Analysis & Policy	454	Constructs a country-level storm index to assess the impact of hurricane exposure on international financial flows in developing countries.	Indirect and direct economic losses, the number of deaths and the number of people injured due to hurricanes between 1970 and 2002 were utilised.	Missing data was briefly discussed, but it was not deemed to be a limitation of the study.	Only countries with more than three years of complete data on the outcome variable of interest were analysed. In addition, missing storm index data were imputed using the mean of non-missing observations.
16	Doocy et al., 201322	PLoS Currents	413	Reviews literature and historical data to assess the impact of floods on mortality, injuries and human population displacement.	Utilises data on the occurrence of flood events between 1980 and 2009, geographic identifiers, the number of deaths, number of people affected, number of homeless and the total affected.	Data availability was specified as a limitation in reducing the precision of flood impact estimation.	Data from both EM-DAT and the Dartmouth Flood Observatory (DFO) were used to compile a more complete dataset.
17	Deressa et al. 200844	International Food Policy Research Institute	347	Constructs vulnerability indices based on socioeconomic and environmental factors to analyse farmers’ vulnerability to climate change in Ethiopia.	Drought and flood occurrence between 1906 and 2006 were acquired from EM-DAT.	No mention.	Authors restricted their analysis to the regional level, rather than lower administrative units, due to data availability.
18	Raschky, 200845	Natural Hazards and Earth Systems Sciences	338	Studies the impact of a country’s economic development and institutional quality on the extent of economic losses due to disasters attributed to natural hazards.	Geographic location, total deaths, total affected and total estimated damages between 1984 and 2004 were acquired from EM-DAT.	Missing data on disaster impacts were specified as a limitation.	None.
19	Mohapatra, Joseph and Ratha, 201246	Environment, Development and Sustainability	301	Investigates the micro- and macro-economic role of remittances in the recovery from disasters attributed to natural hazards.	Utilises data on the direct damages and the total affected due to disasters attributed to natural hazards between 1970 and 2006.	No mention.	Only countries for which data were available were analysed.
20	Kvaløy, Finseraas and Listhaug, 201247	Journal of Peace Research	242	Evaluates individuals’ and cross-national perceptions of the seriousness of global warming.	Country-level data on the total affected due to climate-related disasters between 2000 and 2005 were acquired.	No mention.	Authors only analysed disaster events with a positive (> 0) reported number of the total affected.
+ A full reference list is provided within a separate document in the supplementary materials.
* Number of citations as reported by Google Scholar on 24/08/2022.
** Consideration of missing data was given in an accompanying paper and referenced in the text.
